# Supplementary material for: Genetic‐based dissection of arsenic accumulation in maize using a genome‐wide association analysis method
Source: Plant Biotechnol J. 2017 Dec 4;16(5):1085–93. doi: 10.1111/pbi.12853 (PMC5902774; doi:10.1111/pbi.12853)
Supplement: Supplementary file 2 — Table S1 Correlation coefficients among five maize tissues in the association population. [file PBI-16-1085-s003.xlsx]

## Sheet: Sheet1
Supplemental Table 1. Correlation coefficients among five maize tissues in the association population across different locations.
	Axis_CG	Bract_CG	Kernel_CG	Stem_CG	Leave_CG	Axis_XX	Bract_XX	Kernel_XX	Stem_XX	Leave_XX	Axis_Blup	Bract_Blup	Kernel_Blup	Stem_Blup	Leave_Blup
Axis_CG		-0.0073505	-0.025037	-0.0222262	-0.116403	0.852**	0.02462	-0.0442169	-0.0590651	-0.0636611	0.942**	0.00488754	-0.0328717	-0.0365671	-0.101671
Bract_CG	0.911719		0.0890243	0.000384325	-0.0420908	0.0486307	0.864**	0.0623176	-0.0287525	-0.0558905	0.0281155	0.980**	0.0814559	-0.0104657	-0.0501297
Kernel_CG	0.705657	0.178484		-0.00592532	-0.0961402	-0.0198112	0.0446197	0.889**	-0.00580947	-0.150*	-0.0226273	0.0746745	0.985**	-0.00604601	-0.123469
Stem_CG	0.737412	0.995375	0.928785		-0.0279977	-0.0023534	0.0474529	-0.0493381	0.886**	-0.0974114	-0.0103702	0.0187877	-0.0223094	0.985**	-0.0578438
Leave_CG	0.0781177	0.525336	0.146095	0.672751		-0.117279	0.0013836	-0.122798	-0.0320377	0.776**	-0.121274	-0.0265211	-0.108683	-0.0302609	0.967**
Axis_XX	7.08712e-66	0.462987	0.765059	0.971684	0.0758864		0.069759	-0.0542327	-0.04421	-0.0932257	0.978**	0.0585213	-0.0332229	-0.0180103	-0.114267
Bract_XX	0.710337	6.90792e-70	0.500731	0.473904	0.98335	0.292127		0.0238283	0.00867247	-0.0133606	0.0543387	0.946**	0.0380629	0.0342978	-0.00452864
Kernel_XX	0.504609	0.346777	3.3997e-79	0.456498	0.062995	0.413014	0.719254		-0.0513157	-0.150*	-0.0522485	0.0493792	0.954**	-0.0514341	-0.141*
Stem_XX	0.372573	0.664457	0.930174	4.41329e-78	0.628846	0.504676	0.895925	0.438628		-0.0786773	-0.0517858	-0.0151037	-0.0229721	0.953**	-0.0528545
Leave_XX	0.33646	0.398857	0.0231731	0.140812	1.72572e-47	0.158774	0.840285	0.0226762	0.23462		-0.0848785	-0.0411615	-0.154*	-0.0931029	0.912**
Axis_Blup	2.19941e-110	0.671454	0.732852	0.875702	0.0663618	6.03097e-157	0.412101	0.43034	0.43444	0.19965		0.0393044	-0.0343128	-0.026086	-0.113472
Bract_Blup	0.941233	4.93838e-163	0.259362	0.776868	0.689089	0.376998	1.18853e-113	0.456122	0.819783	0.534529	0.55314		0.0672463	0.00666965	-0.0340026
Kernel_Blup	0.619935	0.218452	8.55573e-177	0.736466	0.100143	0.6162	0.565755	2.31715e-121	0.728939	0.0195156	0.60467	0.309899		-0.0231713	-0.133*
Stem_Blup	0.581133	0.874567	0.927339	6.39727e-176	0.648006	0.785873	0.604828	0.437572	5.12561e-120	0.159326	0.693932	0.919868	0.726682		-0.0575648
Leave_Blup	0.124171	0.449296	0.0615583	0.382556	1.15599e-136	0.0837795	0.945542	0.0325102	0.425005	4.57491e-90	0.0859681	0.607942	0.0433348	0.384859
Correlation coefficients were shown at the bottom left corner.
Significance level was shown in the upper right corner. * and ** indicate significant differences at P < 0.05 and P < 0.01, respectively.
Blup is BLUP data for the As concentrations of each tissue across two locations.
