# Supplementary material for: Genetic‐based dissection of arsenic accumulation in maize using a genome‐wide association analysis method
Source: Plant Biotechnol J. 2017 Dec 4;16(5):1085–93. doi: 10.1111/pbi.12853 (PMC5902774; doi:10.1111/pbi.12853)
Supplement: Supplementary file 3 — Table S2 List of significant loci, their detailed information and all candidate genes within the significant loci identified by the GWAS. [file PBI-16-1085-s005.xlsx]

## Sheet: Gene list
Supplemental table2. List of significant loci and their detailed information and all candidate genes within the significant loci identified by GWAS.
IDa	Non-redundant QTLb	Trait	Location	Peak SNP	P valuec	R2(%)d	Position (bp)e	Chr.	Left(-30Kb)	Right(+30Kb)	QTL	Statef	Candidate gene	Annotation
1	4	Axis	Blup	chr1.S_283090107	6.17e-07	14.8031	283090107	1	283.06	283.12		Full	GRMZM2G065083	glucose-6-phosphate isomerase activity
												Full	GRMZM2G065214	protein serine/threonine kinase activity
2	12	Axis	Blup	chr3.S_7675260	7.28e-07	10.4221	7675260	3	7.64526	7.70526		Full	GRMZM5G820781	Unknown
3	12	Axis	Blup	chr3.S_7683509	2.25e-07	11.1136	7683509	3	7.65351	7.71351		Full	GRMZM5G820781	Unknown
4	3	Axis	CG	chr1.S_282902940	8.19e-07	10.1905	282902940	1	282.873	282.933		Partly	GRMZM2G067964	G-protein coupled receptor protein signaling pathway
												Full	GRMZM2G471348	Unknown
												Full	GRMZM2G170727	Unknown
												Full	GRMZM5G838226	Unknown
5	4	Axis	CG	chr1.S_283090107	3.58e-07	15.3269	283090107	1	283.06	283.12		Full	GRMZM2G065083	glucose-6-phosphate isomerase activity
												Full	GRMZM2G065214	protein serine/threonine kinase activity
6	5	Axis	CG	chr1.S_297752863	1.64e-07	11.2558	297752863	1	297.723	297.783		Full	GRMZM2G016290	Pirin-like protein
												Full	GRMZM2G316148	Unknown
												Full	GRMZM2G016084	Unknown
												Full	GRMZM2G016738	Unknown
7	6	Axis	CG	chr2.S_80546882	4.73e-07	20.8554	80546882	2	80.5169	80.5769		Full	GRMZM2G445961	transcription regulator activity
8	12	Axis	CG	chr3.S_7675260	1.52e-06	9.80905	7675260	3	7.64526	7.70526		Full	GRMZM5G820781	Unknown
9	12	Axis	CG	chr3.S_7683509	1.47e-07	11.3471	7683509	3	7.65351	7.71351		Full	GRMZM5G820781	Unknown
10	16	Axis	CG	chr5.S_9660047	1.03e-06	9.9152	9660047	5	9.63005	9.69005		Full	GRMZM2G461119	acid-amino acid ligase activity
												Partly	GRMZM2G145935	Unknown
												Full	GRMZM2G160606	Unknown
												Full	GRMZM2G461145	hydrolase activity
												Full	GRMZM2G160619	protein serine/threonine kinase activity
												Full	GRMZM2G160611	Unknown
11	16	Axis	CG	chr5.S_9660103	2.43e-09	14.4082	9660103	5	9.6301	9.6901		Full	GRMZM2G461119	acid-amino acid ligase activity
												Partly	GRMZM2G145935	Unknown
												Full	GRMZM2G160606	Unknown
												Full	GRMZM2G461145	hydrolase activity
												Full	GRMZM2G160619	protein serine/threonine kinase activity
												Full	GRMZM2G160611	Unknown
12	16	Axis	CG	chr5.S_9660108	8.17e-08	11.7815	9660108	5	9.63011	9.69011		Full	GRMZM2G461119	acid-amino acid ligase activity
												Partly	GRMZM2G145935	Unknown
												Full	GRMZM2G160606	Unknown
												Full	GRMZM2G461145	hydrolase activity
												Full	GRMZM2G160619	protein serine/threonine kinase activity
												Full	GRMZM2G160611	Unknown
13	16	Axis	CG	chr5.S_9661970	1.55e-06	10.6193	9661970	5	9.63197	9.69197		Full	GRMZM2G461119	acid-amino acid ligase activity
												Partly	GRMZM2G145935	Unknown
												Full	GRMZM2G160606	Unknown
												Full	GRMZM2G461145	hydrolase activity
												Full	GRMZM2G160619	protein serine/threonine kinase activity
												Full	GRMZM2G160611	Unknown
14	12	Axis	XX	chr3.S_7675260	1.77e-06	9.75718	7675260	3	7.64526	7.70526		Full	GRMZM5G820781	Unknown
15	12	Axis	XX	chr3.S_7683509	1.38e-06	9.78145	7683509	3	7.65351	7.71351		Full	GRMZM5G820781	Unknown
16	2	Bract	Blup	chr1.S_240493250	1.68e-06	18.0104	240493250	1	240.463	240.523		Full	GRMZM2G343854	homoiothermy
												Full	GRMZM2G040821	Unknown
												Full	GRMZM2G040387	metallocarboxypeptidase activity
17	9	Bract	Blup	chr2.S_203601399	1.13e-07	11.1953	203601399	2	203.571	203.631	BAsA2/XAsA2	Full	GRMZM2G125507	small GTPase mediated signal transduction
												Full	GRMZM2G125487	Unknown
												Full	GRMZM2G125495	extracellular-glutamate-gated ion channel activity
												Full	GRMZM2G426556	lipid metabolic process
												Partly	GRMZM2G125527	Unknown
18	9	Bract	Blup	chr2.S_203601456	1.13e-07	11.1953	203601456	2	203.571	203.631	BAsA2/XAsA2	Full	GRMZM2G125507	small GTPase mediated signal transduction
												Full	GRMZM2G125487	Unknown
												Full	GRMZM2G125495	extracellular-glutamate-gated ion channel activity
												Full	GRMZM2G426556	lipid metabolic process
												Full	GRMZM2G125527	Unknown
19	9	Bract	Blup	chr2.S_203602088	9.09e-07	9.63526	203602088	2	203.572	203.632	BAsA2/XAsA2	Full	GRMZM2G125507	small GTPase mediated signal transduction
												Full	GRMZM2G125487	Unknown
												Full	GRMZM2G125495	extracellular-glutamate-gated ion channel activity
												Full	GRMZM2G426556	lipid metabolic process
												Full	GRMZM2G125527	Unknown
20	10	Bract	Blup	chr2.S_230520093	1.22e-06	9.42786	230520093	2	230.49	230.55		Partly	GRMZM2G452669	Unknown
												Full	GRMZM2G158872	homoiothermy
												Partly	GRMZM2G052457	adenosylmethionine-8-amino-7-oxononanoate transaminases
21	10	Bract	Blup	chr2.S_230520234	8.72e-07	9.84983	230520234	2	230.49	230.55		Partly	GRMZM2G452669	Unknown
												Full	GRMZM2G158872	homoiothermy
												Partly	GRMZM2G052457	adenosylmethionine-8-amino-7-oxononanoate transaminases
22	10	Bract	Blup	chr2.S_230520341	3.38e-07	10.5003	230520341	2	230.49	230.55		Partly	GRMZM2G452669	Unknown
												Full	GRMZM2G158872	homoiothermy
												Partly	GRMZM2G052457	adenosylmethionine-8-amino-7-oxononanoate transaminases
23	10	Bract	Blup	chr2.S_230521739	1.08e-06	9.67968	230521739	2	230.492	230.552		Partly	GRMZM2G452669	Unknown
												Full	GRMZM2G158872	homoiothermy
												Full	GRMZM2G052457	adenosylmethionine-8-amino-7-oxononanoate transaminases
24	10	Bract	Blup	chr2.S_230521763	2.48e-07	10.7693	230521763	2	230.492	230.552		Partly	GRMZM2G452669	Unknown
												Full	GRMZM2G158872	homoiothermy
												Full	GRMZM2G052457	adenosylmethionine-8-amino-7-oxononanoate transaminases
25	10	Bract	Blup	chr2.S_230522102	2.69e-07	10.7096	230522102	2	230.492	230.552		Partly	GRMZM2G452669	Unknown
												Full	GRMZM2G158872	homoiothermy
												Full	GRMZM2G052457	adenosylmethionine-8-amino-7-oxononanoate transaminases
26	10	Bract	Blup	chr2.S_230523364	2.46e-07	10.8223	230523364	2	230.493	230.553		Partly	GRMZM2G452669	Unknown
												Full	GRMZM2G158872	homoiothermy
												Full	GRMZM2G052457	adenosylmethionine-8-amino-7-oxononanoate transaminases
27	10	Bract	Blup	chr2.S_230523621	1.43e-06	9.81217	230523621	2	230.494	230.554		Partly	GRMZM2G452669	Unknown
												Full	GRMZM2G158872	homoiothermy
												Full	GRMZM2G052457	adenosylmethionine-8-amino-7-oxononanoate transaminases
28	10	Bract	Blup	chr2.S_230523716	2.46e-07	10.8223	230523716	2	230.494	230.554		Partly	GRMZM2G452669	Unknown
												Full	GRMZM2G158872	homoiothermy
												Full	GRMZM2G052457	adenosylmethionine-8-amino-7-oxononanoate transaminases
29	9	Bract	CG	chr2.S_203601399	3.56e-07	10.393	203601399	2	203.571	203.631	BAsA2/XAsA2	Full	GRMZM2G125507	small GTPase mediated signal transduction
												Full	GRMZM2G125487	Unknown
												Full	GRMZM2G125495	extracellular-glutamate-gated ion channel activity
												Full	GRMZM2G426556	lipid metabolic process
												Partly	GRMZM2G125527	Unknown
30	9	Bract	CG	chr2.S_203601456	3.56e-07	10.393	203601456	2	203.571	203.631	BAsA2/XAsA2	Full	GRMZM2G125507	small GTPase mediated signal transduction
												Full	GRMZM2G125487	Unknown
												Full	GRMZM2G125495	extracellular-glutamate-gated ion channel activity
												Full	GRMZM2G426556	lipid metabolic process
												Full	GRMZM2G125527	Unknown
31	10	Bract	CG	chr2.S_230520341	1.49e-06	9.42986	230520341	2	230.49	230.55		Partly	GRMZM2G452669	Unknown
												Full	GRMZM2G158872	homoiothermy
												Partly	GRMZM2G052457	adenosylmethionine-8-amino-7-oxononanoate transaminases
32	10	Bract	CG	chr2.S_230521763	6.78e-07	10.0551	230521763	2	230.492	230.552		Partly	GRMZM2G452669	Unknown
												Full	GRMZM2G158872	homoiothermy
												Full	GRMZM2G052457	adenosylmethionine-8-amino-7-oxononanoate transaminases
33	10	Bract	CG	chr2.S_230522102	8.5e-07	9.88712	230522102	2	230.492	230.552		Partly	GRMZM2G452669	Unknown
												Full	GRMZM2G158872	homoiothermy
												Full	GRMZM2G052457	adenosylmethionine-8-amino-7-oxononanoate transaminases
34	10	Bract	CG	chr2.S_230523364	8.55e-07	9.92477	230523364	2	230.493	230.553		Partly	GRMZM2G452669	Unknown
												Full	GRMZM2G158872	homoiothermy
												Full	GRMZM2G052457	adenosylmethionine-8-amino-7-oxononanoate transaminases
35	10	Bract	CG	chr2.S_230523716	8.55e-07	9.92477	230523716	2	230.494	230.554		Partly	GRMZM2G452669	Unknown
												Full	GRMZM2G158872	homoiothermy
												Full	GRMZM2G052457	adenosylmethionine-8-amino-7-oxononanoate transaminases
36	2	Bract	XX	chr1.S_240493250	1.46e-06	17.9797	240493250	1	240.463	240.523		Full	GRMZM2G343854	homoiothermy
												Full	GRMZM2G040821	Unknown
												Full	GRMZM2G040387	metallocarboxypeptidase activity
37	9	Bract	XX	chr2.S_203601399	2.64e-07	10.6012	203601399	2	203.571	203.631	BAsA2/XAsA2	Full	GRMZM2G125507	small GTPase mediated signal transduction
												Full	GRMZM2G125487	Unknown
												Full	GRMZM2G125495	extracellular-glutamate-gated ion channel activity
												Full	GRMZM2G426556	lipid metabolic process
												Partly	GRMZM2G125527	Unknown
38	9	Bract	XX	chr2.S_203601456	2.64e-07	10.6012	203601456	2	203.571	203.631	BAsA2/XAsA2	Full	GRMZM2G125507	small GTPase mediated signal transduction
												Full	GRMZM2G125487	Unknown
												Full	GRMZM2G125495	extracellular-glutamate-gated ion channel activity
												Full	GRMZM2G426556	lipid metabolic process
												Full	GRMZM2G125527	Unknown
39	9	Bract	XX	chr2.S_203602088	1.53e-06	9.27585	203602088	2	203.572	203.632	BAsA2/XAsA2	Full	GRMZM2G125507	small GTPase mediated signal transduction
												Full	GRMZM2G125487	Unknown
												Full	GRMZM2G125495	extracellular-glutamate-gated ion channel activity
												Full	GRMZM2G426556	lipid metabolic process
												Full	GRMZM2G125527	Unknown
40	10	Bract	XX	chr2.S_230520093	1.65e-06	9.20153	230520093	2	230.49	230.55		Partly	GRMZM2G452669	Unknown
												Full	GRMZM2G158872	heat shock protein binding||homoiothermy||response to freezing
												Partly	GRMZM2G052457	adenosylmethionine-8-amino-7-oxononanoate transaminases
41	10	Bract	XX	chr2.S_230520234	9.56e-07	9.75683	230520234	2	230.49	230.55		Partly	GRMZM2G452669	Unknown
												Full	GRMZM2G158872	heat shock protein binding||homoiothermy||response to freezing
												Partly	GRMZM2G052457	adenosylmethionine-8-amino-7-oxononanoate transaminases
42	10	Bract	XX	chr2.S_230520341	3.38e-07	10.5149	230520341	2	230.49	230.55		Partly	GRMZM2G452669	Unknown
												Full	GRMZM2G158872	heat shock protein binding||homoiothermy||response to freezing
												Partly	GRMZM2G052457	adenosylmethionine-8-amino-7-oxononanoate transaminases
43	10	Bract	XX	chr2.S_230521763	5.87e-07	10.1381	230521763	2	230.492	230.552		Partly	GRMZM2G452669	Unknown
												Full	GRMZM2G158872	heat shock protein binding||homoiothermy||response to freezing
												Full	GRMZM2G052457	adenosylmethionine-8-amino-7-oxononanoate transaminases
44	10	Bract	XX	chr2.S_230522102	4.92e-07	10.2689	230522102	2	230.492	230.552		Partly	GRMZM2G452669	Unknown
												Full	GRMZM2G158872	heat shock protein binding||homoiothermy||response to freezing
												Full	GRMZM2G052457	adenosylmethionine-8-amino-7-oxononanoate transaminases
45	10	Bract	XX	chr2.S_230523364	3.82e-07	10.4965	230523364	2	230.493	230.553		Partly	GRMZM2G452669	Unknown
												Full	GRMZM2G158872	heat shock protein binding||homoiothermy||response to freezing
												Full	GRMZM2G052457	adenosylmethionine-8-amino-7-oxononanoate transaminases
46	10	Bract	XX	chr2.S_230523716	3.82e-07	10.4965	230523716	2	230.494	230.554		Partly	GRMZM2G452669	Unknown
												Full	GRMZM2G158872	homoiothermy
												Full	GRMZM2G052457	adenosylmethionine-8-amino-7-oxononanoate transaminases
47	15	Kernel	Blup	chr3.S_218744796	1.46e-06	9.74706	218744796	3	218.715	218.775		Full	GRMZM2G498164	Unknown
												Full	AC195331.3_FG008	homoiothermy||response to freezing
												Full	GRMZM2G047093	Unknown
48	15	Kernel	Blup	chr3.S_218746952	1.11e-06	11.0314	218746952	3	218.717	218.777		Full	GRMZM2G498164	Unknown
												Full	AC195331.3_FG008	homoiothermy||response to freezing
												Full	GRMZM2G047093	Unknown
49	22	Kernel	CG	chr8.S_159998404	1.51e-06	12.048	159998404	8	159.968	160.028		Full	GRMZM2G010065	protein folding
												Full	GRMZM2G010202	pyridoxal phosphate binding
												Full	GRMZM2G010176	homoiothermy||response to freezing
												Full	GRMZM2G009919	Unknown
50	15	Kernel	XX	chr3.S_218744796	4.08e-07	10.769	218744796	3	218.715	218.775		Full	GRMZM2G498164	Unknown
												Full	AC195331.3_FG008	homoiothermy||response to freezing
												Full	GRMZM2G047093	Unknown
51	15	Kernel	XX	chr3.S_218746952	8.43e-07	11.3337	218746952	3	218.717	218.777		Full	GRMZM2G498164	Unknown
												Full	AC195331.3_FG008	homoiothermy||response to freezing
												Full	GRMZM2G047093	Unknown
52	27	Kernel	XX	chr10.S_114696136	7.62e-07	12.2132	114696136	10	114.666	114.726		Full	GRMZM2G027241	Unknown
53	27	Kernel	XX	chr10.S_114696137	6.08e-07	11.7015	114696137	10	114.666	114.726		Full	GRMZM2G027241	Unknown
54	27	Kernel	XX	chr10.S_114696138	1.51e-06	10.9738	114696138	10	114.666	114.726		Full	GRMZM2G027241	Unknown
55	28	Leave	Blup	chr10.S_143163040	7.57e-07	10.4108	143163040	10	143.133	143.193	CAsL10	Full	GRMZM2G326066	structural constituent of ribosome
												Full	GRMZM2G021885	Unknown
												Full	GRMZM2G021822	Unknown
56	14	Leave	CG	chr3.S_184283144	1.31e-06	11.2187	184283144	3	184.253	184.313		Full	AC193318.3_FG006	Unknown
												Full	GRMZM2G330153	Unknown
												Full	GRMZM2G027478	Unknown
												Full	GRMZM2G027375	ubiquitin-protein ligase activity
												Partly	GRMZM2G330159	ligand-dependent nuclear receptor activity
57	20	Leave	CG	chr7.S_172584223	1.46e-06	24.6526	172584223	7	172.554	172.614		Full	GRMZM2G041328	Unknown
58	28	Leave	CG	chr10.S_143163040	8.97e-07	10.317	143163040	10	143.133	143.193	CAsL10	Full	GRMZM2G326066	Unknown
												Full	GRMZM2G021885	Unknown
												Full	GRMZM2G021822	Unknown
59	8	Leave	XX	chr2.S_175837794	1.96e-06	9.70428	175837794	2	175.808	175.868		Full	GRMZM2G179120	fatty acid biosynthetic process||iron ion binding
												Full	AC198981.4_FG001	Unknown
60	1	Stem	Blup	chr1.S_25744464	9.73e-07	10.0528	25744464	1	25.7145	25.7745	CAsA1/CAsS1	Full	GRMZM2G130987	P-P-bond-hydrolysis-driven protein transmembrane transporter activity
61	7	Stem	Blup	chr2.S_135961574	1.52e-06	14.6728	135961574	2	135.932	135.992		Full	GRMZM2G094699	COPI vesicle coat||vesicle-mediated transport
62	13	Stem	Blup	chr3.S_97369772	1.37e-06	11.2085	97369772	3	97.3398	97.3998		Near	GRMZM2G426467	hydrolase activity
63	17	Stem	Blup	chr5.S_59473241	9.31e-07	11.686	59473241	5	59.4432	59.5032		Full	GRMZM2G513713	Unknown
												Full	GRMZM2G050450	transferase activity, transferring acyl groups other than amino-acyl groups
												Full	GRMZM2G050460	structural constituent of ribosome||translation
64	18	Stem	Blup	chr5.S_146482317	1.03e-06	10.5702	146482317	5	146.452	146.512		Near	GRMZM2G372812	Unknown
65	19	Stem	Blup	chr7.S_84124201	4.58e-08	19.7002	84124201	7	84.0942	84.1542		Near	GRMZM2G057317	Unknown
66	23	Stem	Blup	chr9.S_27180351	3.59e-08	15.7087	27180351	9	27.1504	27.2104		Full	GRMZM2G135039	Unknown
												Full	GRMZM2G135044	oxidoreductase activity
												Full	GRMZM2G135052	Unknown
67	25	Stem	Blup	chr10.S_48388338	1.08e-06	16.852	48388338	10	48.3583	48.4183		Full	GRMZM2G306597	Unknown
												Partly	GRMZM2G009268	Unknown
68	7	Stem	CG	chr2.S_135961574	3.29e-07	16.3786	135961574	2	135.932	135.992		Full	GRMZM2G094699	COPI vesicle coat||structural molecule activity||vesicle-mediated transport
69	18	Stem	CG	chr5.S_146482317	1.13e-06	10.4874	146482317	5	146.452	146.512		Near	GRMZM2G372812	Unknown
70	19	Stem	CG	chr7.S_84124201	8.2e-08	18.9805	84124201	7	84.0942	84.1542		Near	GRMZM2G057317	Unknown
71	23	Stem	CG	chr9.S_27180351	6.51e-09	17.2377	27180351	9	27.1504	27.2104		Full	GRMZM2G135039	Unknown
												Full	GRMZM2G135044	Unknown
												Full	GRMZM2G135052	DNA binding
72	1	Stem	XX	chr1.S_25744464	2.15e-07	11.2249	25744464	1	25.7145	25.7745	CAsA1/CAsS1	Full	GRMZM2G130987	P-P-bond-hydrolysis-driven protein transmembrane transporter activity
73	11	Stem	XX	chr2.S_236188707	1.84e-06	10.77	236188707	2	236.159	236.219		Full	GRMZM2G173721	Unknown
												Full	GRMZM2G173882	ligand-dependent nuclear receptor activity
												Full	GRMZM2G473021	Unknown
74	13	Stem	XX	chr3.S_97369772	1.33e-06	11.258	97369772	3	97.3398	97.3998		Near	GRMZM2G426467	hydrolase activity
75	17	Stem	XX	chr5.S_59473241	4.02e-08	14.4582	59473241	5	59.4432	59.5032		Full	GRMZM2G513713	Unknown
												Full	GRMZM2G050450	transferase activity, transferring acyl groups other than amino-acyl groups
												Full	GRMZM2G050460	structural constituent of ribosome||translation
76	19	Stem	XX	chr7.S_84124201	3.23e-07	17.4984	84124201	7	84.0942	84.1542		Near	GRMZM2G057317	Unknown
77	21	Stem	XX	chr8.S_5329992	1.38e-06	9.80375	5329992	8	5.29999	5.35999		Full	GRMZM2G017329	SNAP receptor activity||vesicle-mediated transport
												Full	GRMZM2G017555	6-phosphofructokinase activity||regulation of GTPase activity
												Full	GRMZM2G178640	Unknown
												Partly	GRMZM2G017285	3-beta-hydroxy-delta5-steroid dehydrogenase activity||biosynthetic process||catalytic activity
78	24	Stem	XX	chr9.S_127187644	1.69e-06	18.7449	127187644	9	127.158	127.218		Full	GRMZM2G072573	catalytic activity||response to freezing
79	26	Stem	XX	chr10.S_90481204	1.25e-06	13.1864	90481204	10	90.4512	90.5112	XAsA10	Full	GRMZM2G166639	Acc oxidase||iron ion binding
												Full	GRMZM2G166665	lipopolysaccharide-modifying protein
												Full	GRMZM2G166694	cullin-RING ubiquitin ligase complex||ubiquitin-dependent protein catabolic process
												Full	GRMZM2G166616	1-aminocyclopropane-1-carboxylic acid oxidase Fragment||iron ion binding||oxidoreductase activity
a The ID of the loci identified in GWAS;
b All QTLs with overlapping QTL regions were categorized as a non-redundant QTL, ID of non-redundant QTL was numbered according to chromosome and position by a ascending order method;
c P value of the corresponding trait calculated by Q model;
d The phenotypic vairance explained by the correspoding locus;
e Physical position in base pairs for the peak SNP according to version 5b.60 of the maize reference sequence. Physical interval for each QTL was assigned as 60 kb according the LD decay (30 kb upstream and downstream of the peak SNP, which is the SNP with the lowest p value);
f A plausible biological candidate gene in physical interval of each QTL. Full, The genes which sequence completely fall in the 60 kb of the loci. Partly, The genes which sequence partly fall in the 60 kb of the loci. Near, the genes nearest the peak SNP.
