# Supplementary material for: Genetic‐based dissection of arsenic accumulation in maize using a genome‐wide association analysis method
Source: Plant Biotechnol J. 2017 Dec 4;16(5):1085–93. doi: 10.1111/pbi.12853 (PMC5902774; doi:10.1111/pbi.12853)
Supplement: Supplementary file 4 — Table S3 Comparison of GWAS results using the BLUP data and least square means from different locations of the same tissue. [file PBI-16-1085-s002.xlsx]

## Sheet: Table S3
Table S3. Comparison of GWAS results using the blup data and least square means from different locations of the same tissue.
Trait	SNP	Chr.	Position	BLUPa		LSMb
				P value	R2	P value	R2
Axis	chr1.S_283090107	1	283090107	6.17267e-07	0.148031	6.17267e-07	0.148031
Axis	chr3.S_7675260	3	7675260	7.28063e-07	0.104221	7.28063e-07	0.104221
Axis	chr3.S_7683509	3	7683509	2.25051e-07	0.111136	2.25052e-07	0.111136
Bract	chr1.S_240493250	1	240493250	1.67992e-06	0.180104	1.67992e-06	0.180104
Bract	chr2.S_203601399	2	203601399	1.13029e-07	0.111953	1.13029e-07	0.111953
Bract	chr2.S_203601456	2	203601456	1.13029e-07	0.111953	1.13029e-07	0.111953
Bract	chr2.S_203602088	2	203602088	9.08889e-07	0.0963526	9.08889e-07	0.0963526
Bract	chr2.S_230520093	2	230520093	1.21548e-06	0.0942786	1.21548e-06	0.0942786
Bract	chr2.S_230520234	2	230520234	8.72489e-07	0.0984983	8.72488e-07	0.0984983
Bract	chr2.S_230520341	2	230520341	3.38097e-07	0.105003	3.38097e-07	0.105003
Bract	chr2.S_230521739	2	230521739	1.08425e-06	0.0967968	1.08425e-06	0.0967968
Bract	chr2.S_230521763	2	230521763	2.4823e-07	0.107693	2.4823e-07	0.107693
Bract	chr2.S_230522102	2	230522102	2.69218e-07	0.107096	2.69218e-07	0.107096
Bract	chr2.S_230523364	2	230523364	2.45811e-07	0.108223	2.45811e-07	0.108223
Bract	chr2.S_230523621	2	230523621	1.43465e-06	0.0981217	1.43465e-06	0.0981217
Bract	chr2.S_230523716	2	230523716	2.45811e-07	0.108223	2.45811e-07	0.108223
Kernel	chr3.S_218744796	3	218744796	1.46238e-06	0.0974706	1.46238e-06	0.0974706
Kernel	chr3.S_218746952	3	218746952	1.11095e-06	0.110314	1.11095e-06	0.110314
Leave	chr10.S_143163040	10	143163040	7.56705e-07	0.104108	7.56705e-07	0.104108
Stem	chr1.S_25744464	1	25744464	9.73123e-07	0.100528	9.73121e-07	0.100528
Stem	chr10.S_48388338	10	48388338	1.07744e-06	0.16852	1.07744e-06	0.16852
Stem	chr2.S_135961574	2	135961574	1.52197e-06	0.146728	1.52197e-06	0.146728
Stem	chr3.S_97369772	3	97369772	1.3671e-06	0.112085	1.3671e-06	0.112085
Stem	chr5.S_59473241	5	59473241	9.31203e-07	0.11686	9.31202e-07	0.11686
Stem	chr5.S_146482317	5	146482317	1.02549e-06	0.105702	1.02549e-06	0.105702
Stem	chr7.S_84124201	7	84124201	4.57643e-08	0.197002	4.57643e-08	0.197002
Stem	chr9.S_27180351	9	27180351	3.58838e-08	0.157087	3.58838e-08	0.157087
a Best linear unbiased prediction;
b least square means.
